# Supplementary material for: Uncovering the electrical synapse proteome in retinal neurons via in vivo proximity labeling
Source: eLife. 2026 May 20;14:RP105935. doi: 10.7554/eLife.105935 (PMC13189625; doi:10.7554/eLife.105935)
Supplement: Figure 1—source data 1. — Relevant bands were labeled with arrows. [file elife-105935-fig1-data1.zip]

Archive with 3 entries (2 files):
- Labelled blots/
- Labelled blots/Figure 1C_Streptavidin_labelled.tif
- Labelled blots/Figure1C_V5_labelled.tif
