# Supplementary material for: Uncovering the electrical synapse proteome in retinal neurons via in vivo proximity labeling
Source: eLife. 2026 May 20;14:RP105935. doi: 10.7554/eLife.105935 (PMC13189625; doi:10.7554/eLife.105935)
Supplement: Figure 2—source data 1. — Relevant bands were labeled with arrows. [file elife-105935-fig2-data1.zip]

Archive with 4 entries (3 files):
- Labelled blots/
- Labelled blots/Figure 2C_GFP_labelled.tif
- Labelled blots/Figure 2C_Streptavidin_labelled.tif
- Labelled blots/Figure 2C_V5 labelled.tif
