# Supplementary material for: Uncovering the electrical synapse proteome in retinal neurons via in vivo proximity labeling
Source: eLife. 2026 May 20;14:RP105935. doi: 10.7554/eLife.105935 (PMC13189625; doi:10.7554/eLife.105935)
Supplement: Figure 2—source data 2. [file elife-105935-fig2-data2.zip]

Archive with 5 entries (4 files):
- Unlabelled blots/
- Unlabelled blots/Figure 2C_GFP.tif
- Unlabelled blots/Figure 2C_Streptavidin.tif
- Unlabelled blots/Figure 2C_Streptavidin_Marker merg.tif
- Unlabelled blots/Figure 2C_V5.tif
