# Supplementary material for: Uncovering the electrical synapse proteome in retinal neurons via in vivo proximity labeling
Source: eLife. 2026 May 20;14:RP105935. doi: 10.7554/eLife.105935 (PMC13189625; doi:10.7554/eLife.105935)
Supplement: Figure 5—source data 1. — Relevant bands were labeled with arrows. [file elife-105935-fig5-data1.zip]

Archive with 12 entries (11 files):
- labelled blots/
- labelled blots/Figure 5B_Cx36 and SJ2BP II_labelled.tif
- labelled blots/Figure 5B_Cx36 and SJ2BP_labelled II.tif
- labelled blots/Figure 5b_Cx36_labelled.tif
- labelled blots/Figure 5B_GFP_Input_labelled.tif
- labelled blots/Figure 5B_GFP_labelled_IP.tif
- labelled blots/Figure 5B_Sipa and Cx36_labelled.tif
- labelled blots/Figure 5B_SIPA1l3 labelled.tif
- labelled blots/Figure 5C_Cx36_labelled.tif
- labelled blots/Figure 5C_EPS15l1_labelled.tif
- labelled blots/Figure 5C_Sec22_labelled.tif
- labelled blots/Figure 5C_Streptavidin_labelled.tif
