# Supplementary material for: Uncovering the electrical synapse proteome in retinal neurons via in vivo proximity labeling
Source: eLife. 2026 May 20;14:RP105935. doi: 10.7554/eLife.105935 (PMC13189625; doi:10.7554/eLife.105935)
Supplement: Figure 5—source data 2. [file elife-105935-fig5-data2.zip]

Archive with 11 entries (10 files):
- Unlabelled blots/
- Unlabelled blots/Figure 5B_Cx36 and SJ2BP I.tif
- Unlabelled blots/Figure 5B_Cx36 and SJ2BP II.tif
- Unlabelled blots/Figure 5b_Cx36.tif
- Unlabelled blots/Figure 5B_GFP_Input.tif
- Unlabelled blots/Figure 5B_GFP_IP.tif
- Unlabelled blots/Figure 5B_Sipa1l3 and Cx36 with marker.tif
- Unlabelled blots/Figure 5C_Cx36.tif
- Unlabelled blots/Figure 5C_EPS15l1.tif
- Unlabelled blots/Figure 5C_Sec22.tif
- Unlabelled blots/Figure 5C_Streptavidin.tif
